# Supplementary material for: Evaluation of Natural and Modified Castor Oil Incorporation on the Melt Processing and Physico-Chemical Properties of Polylactic Acid
Source: Polymers (Basel). 2022 Sep 1;14(17):3608. doi: 10.3390/polym14173608 (PMC9460240; doi:10.3390/polym14173608)
Supplement: Supplementary file 1 [file polymers-14-03608-s001.zip]

Archive with 1 entries (1 files):
- polymers-1890471-supplementary.pdf
